# Supplementary material for: Assessment of oligometastasis status of prostate cancer following combined robot-assisted radical prostatectomy and androgen deprivation versus androgen deprivation therapy alone using PSA percentage decline rate
Source: Front Endocrinol (Lausanne). 2023 Feb 9;14:1123934. doi: 10.3389/fendo.2023.1123934 (PMC9951113; doi:10.3389/fendo.2023.1123934)
Supplement: Supplementary file 1 [file DataSheet_1.xlsx]

## Sheet: Sheet1
Demographic characteristics							Tumor characteristics					Perioperative data					tPSA data
ID	Gender	Age(year)	Height(m)	Weight(kg)	BMI(m/kg2)	Prostate volume(cm3)	Gleason score	Bone metastasis	Distant lymph node metastasis	Urinary control (Y/N)	Method of treatment	Operation time(min)	Blood loss (ml)	Complications	Catheter removal time (days)	Urinary control (Y/N)	pre-tPSA (ng/ml)	pos-tPSA (ng/ml)	tPSA review interval(days)	tPSA decline rate (ng/ml/d)	PSA percentage decline rate(%/d)
D0949256	M	66	1.66	66	23.9512	24.24	8	4	0	Y	ADT						193.6	25.2	41	4.10732	2.12155
D0923007	M	72	1.63	65	24.4646	20.47	10	2	0	Y	ADT						74.74	0.17	73	1.02151	1.36675
D0980696	M	66	1.6	80	31.25	91.09	8	3	0	Y	ADT						368.5	48.13	13	24.6438	6.68761
D0956022	M	82	1.6	72	28.125	55.34	10	2	0	Y	ADT						420	129.6	35	8.29714	1.97551
D0929226	M	61	1.7	70	24.2215	37.46	8	3	0	Y	ADT						56.72	0.48	56	1.00429	1.7706
D0882103	M	75	1.59	70	27.6888	45.38	9	2	0	Y	ADT						400	5.64	90	4.38178	1.09544
D0920481	M	77	1.62	59	22.4813	44.28	8	3	0	Y	ADT						155.9	45.54	30	3.67867	2.35963
D0493436	M	68	1.68	65	23.03	39.76	8	5	0	Y	ADT						212.8	32.48	14	12.88	6.05263
D0755152	M	71	1.67	80	28.6851	61.34	6	2	0	Y	RARP+ADT	120	100				31	12.9	7	2.58571	8.34101
D0782124	M	64	1.71	75	25.6489	67.89	8	2	0	Y	RARP+ADT	125	100	fever	7	Y	18.27	1.3	7	2.42429	13.2692
D0945013	M	64	1.73	65	21.7181	47.89	7	2	0	Y	RARP+ADT	115	40		7	Y	134.6	43.79	7	12.9729	9.63808
D0911949	M	58	1.69	70	24.5089	41.39	7	3	0	Y	RARP+ADT	110	50		7	Y	121.3	16.5	7	14.9714	12.3425
D0898623	M	66	1.65	60	22.0386	42.54	7	5	0	Y	RARP+ADT	90	50		7	Y	56.4	7.9	7	6.92857	12.2847
D0755927	M	61	1.64	75	27.8852	67.82	8	3	0	Y	RARP+ADT	110	100	fever	7	Y	44.7	5.6	7	5.58571	12.496
D0887620	M	72	1.67	70	25.0995	61.23	7	1	0	Y	RARP+ADT	100	50		7	Y	67.3	10.3	7	8.14286	12.0993
D0864466	M	56	1.74	70	23.1206	47.38	8	3	0	Y	RARP+ADT	100	40		7	Y	100.4	19	7	11.6286	11.5822
D0629554	M	77	1.59	59	23.3377	63.51	8	2	0	Y	RARP+ADT	125	150		7	Y	109.3	21.3	7	12.5714	11.5018
D0747951	M	57	1.65	80	29.3848	72.42	7	2	0	Y	RARP+ADT	140	200	The anastomosis is leaking urine	7	N	22.4	2.4	7	2.85714	12.7551
